# Supplementary material for: Design, Synthesis and Biological Evaluation of Neogliptin, a Novel 2-Azabicyclo[2.2.1]heptane-Based Inhibitor of Dipeptidyl Peptidase-4 (DPP-4)
Source: Pharmaceuticals (Basel). 2022 Feb 22;15(3):273. doi: 10.3390/ph15030273 (PMC8949241; doi:10.3390/ph15030273)
Supplement: Supplementary file 1 [file pharmaceuticals-15-00273-s001.zip]

Archive with 2 entries (2 files):
- LCMS.zip
- Supplementary_files.zip
